# Supplementary material for: Spatial, temporal, and spatiotemporal analysis of under-five diarrhea in Southern Ethiopia
Source: Trop Med Health. 2018 Jun 4;46:18. doi: 10.1186/s41182-018-0101-1 (PMC5987573; doi:10.1186/s41182-018-0101-1)
Supplement: Supplementary file 1 — Time series plot of under-five diarrhea incidence rate per 1000. (XLSX 31 kb) [file 41182_2018_101_MOESM1_ESM.xlsx]

## Sheet: Sheet1
	Time, t	Month	YYYY/MM	IR per 1000(Yt)	MA(12)	CMA	Yt/CMA=St,It	St	Deseasonalize (Yt/St)	Incercept	slope	Trend (Yt)=0.015t+4.27	z
	1	7	2011/07	2.7292				0.676	4.03728	4.26576	0.014797	4.28056	2.89366
	2	8	2011/08	2.32303				0.694	3.3473	4.26576	0.014797	4.29535	2.98098
	3	9	2011/09	2.81542				0.669	4.20841	4.26576	0.014797	4.31015	2.88349
	4	10	2011/10	2.87224				0.679	4.23011	4.26576	0.014797	4.32495	2.93664
	5	11	2011/11	3.11505				0.823	3.78499	4.26576	0.014797	4.33974	3.57161
	6	12	2011/12	4.63545				1	4.63545	4.26576	0.014797	4.35454	4.35454
	7	1	2012/01	5.8241	4.5645	4.56982	1.27447	1.179	4.93986	4.26576	0.014797	4.36934	5.15145
	8	2	2012/02	6.27269	4.57515	4.58868	1.36699	1.343	4.67066	4.26576	0.014797	4.38414	5.88789
	9	3	2012/03	7.19152	4.60221	4.57852	1.57071	1.527	4.70958	4.26576	0.014797	4.39893	6.71717
	10	4	2012/04	6.85224	4.55482	4.5184	1.51652	1.398	4.90146	4.26576	0.014797	4.41373	6.17039
	11	5	2012/05	6.01129	4.48198	4.4778	1.34247	1.17	5.13786	4.26576	0.014797	4.42853	5.18138
	12	6	2012/06	4.13175	4.47361	4.43317	0.932006	0.888	4.65287	4.26576	0.014797	4.44332	3.94567
	13	7	2012/07	2.85701	4.39274	4.37846	0.652515	0.676	4.22635	4.26576	0.014797	4.45812	3.01369
	14	8	2012/08	2.6478	4.36419	4.35765	0.607621	0.694	3.81527	4.26576	0.014797	4.47292	3.1042
	15	9	2012/09	2.24673	4.35111	4.31202	0.521037	0.669	3.35833	4.26576	0.014797	4.48771	3.00228
	16	10	2012/10	1.99819	4.27294	4.21547	0.474012	0.679	2.94284	4.26576	0.014797	4.50251	3.05721
	17	11	2012/11	3.01459	4.158	4.09866	0.735507	0.823	3.66293	4.26576	0.014797	4.51731	3.71774
	18	12	2012/12	3.66492	4.03932	4.02252	0.911099	1	3.66492	4.26576	0.014797	4.53211	4.53211			Trend (Yt)=0.015t+4.27
	19	1	2013/01	5.48154	4.00573	4.00814	1.3676	1.179	4.64932	4.26576	0.014797	4.5469	5.3608					Month	St
	20	2	2013/02	6.11568	4.01056	4.01247	1.52417	1.343	4.55375	4.26576	0.014797	4.5617	6.12636					1	1.17919
	21	3	2013/03	6.25358	4.01439	4.03554	1.54963	1.527	4.09533	4.26576	0.014797	4.5765	6.98831					2	1.34253
	22	4	2013/04	5.47294	4.0567	4.10961	1.33174	1.398	3.91483	4.26576	0.014797	4.59129	6.41863					3	1.52728
	23	5	2013/05	4.58711	4.16253	4.20202	1.09164	1.17	3.92061	4.26576	0.014797	4.60609	5.38913					4	1.3983
	24	6	2013/06	3.72863	4.24152	4.35877	0.85543	0.888	4.1989	4.26576	0.014797	4.62089	4.10335					5	1.16976
	25	7	2013/07	2.91505	4.47602	4.51891	0.645077	0.676	4.3122	4.26576	0.014797	4.63568	3.13372					6	0.888259
	26	8	2013/08	2.69367	4.5618	4.6023	0.585289	0.694	3.88137	4.26576	0.014797	4.65048	3.22743					7	0.676397
	27	9	2013/09	2.75445	4.6428	4.71344	0.584382	0.669	4.11727	4.26576	0.014797	4.66528	3.12107					8	0.693512
	28	10	2013/10	3.26819	4.78409	4.8554	0.673105	0.679	4.81324	4.26576	0.014797	4.68008	3.17777					9	0.668747
	29	11	2013/11	3.96247	4.92671	4.98319	0.795167	0.823	4.81466	4.26576	0.014797	4.69487	3.86388					10	0.678799
	30	12	2013/12	6.47897	5.03967	5.09312	1.2721	1	6.47897	4.26576	0.014797	4.70967	4.70967					11	0.823056
	31	1	2014/01	6.51088	5.14657	5.17709	1.25763	1.179	5.52238	4.26576	0.014797	4.72447	5.57015					12	0.999958
	32	2	2014/02	7.0876	5.20762	5.25978	1.34751	1.343	5.27744	4.26576	0.014797	4.73926	6.36483
	33	3	2014/03	7.94915	5.31195	5.38145	1.47714	1.527	5.20573	4.26576	0.014797	4.75406	7.25945
	34	4	2014/04	7.18434	5.45095	5.51746	1.30211	1.398	5.13901	4.26576	0.014797	4.76886	6.66686		SUMMARY OUTPUT
	35	5	2014/05	5.94263	5.58396	5.62142	1.05714	1.17	5.07917	4.26576	0.014797	4.78365	5.59688
	36	6	2014/06	5.01137	5.65888	5.59426	0.895805	0.888	5.64343	4.26576	0.014797	4.79845	4.26102		Regression Statistics
	37	7	2014/07	3.64771	5.52965	5.48492	0.665043	0.676	5.39602	4.26576	0.014797	4.81325	3.25376		Multiple R	0.37908
	38	8	2014/08	3.94561	5.44019	5.44149	0.725098	0.694	5.68532	4.26576	0.014797	4.82805	3.35066		R Square	0.143701
	39	9	2014/09	4.42244	5.44279	5.5115	0.802401	0.669	6.61052	4.26576	0.014797	4.84284	3.23986		Adjusted R Square	0.131468
	40	10	2014/10	4.8644	5.58022	5.61558	0.866234	0.679	7.16407	4.26576	0.014797	4.85764	3.29834		Standard Error	0.76133
	41	11	2014/11	4.86139	5.65093	5.67338	0.856877	0.823	5.90691	4.26576	0.014797	4.87244	4.01002		Observations	72
	42	12	2014/12	4.9283	5.69583	5.68448	0.866975	1	4.9283	4.26576	0.014797	4.88723	4.88723
	43	1	2015/01	5.43733	5.67313	5.66682	0.959502	1.179	4.61181	4.26576	0.014797	4.90203	5.77949		ANOVA
	44	2	2015/02	7.11877	5.66051	5.64493	1.26109	1.343	5.30065	4.26576	0.014797	4.91683	6.6033			df	SS	MS	F	Significance F
	45	3	2015/03	9.59838	5.62935	5.595	1.71553	1.527	6.28578	4.26576	0.014797	4.93162	7.53059		Regression	1	6.80894	6.80894	11.7472	0.00102424
	46	4	2015/04	8.03286	5.56066	5.49769	1.46113	1.398	5.74597	4.26576	0.014797	4.94642	6.9151		Residual	70	40.5737	0.579624
	47	5	2015/05	6.48144	5.43472	5.39522	1.20133	1.17	5.5397	4.26576	0.014797	4.96122	5.80463		Total	71	47.3826
	48	6	2015/06	4.73894	5.35572	5.31844	0.89104	0.888	5.33664	4.26576	0.014797	4.97602	4.4187
	49	7	2015/07	3.49627	5.28115	5.24796	0.666215	0.676	5.172	4.26576	0.014797	4.99081	3.37379			Coefficients	Standard Error	t Stat	P-value	Lower 95%	Upper 95%	Lower 95.0%	Upper 95.0%
	50	8	2015/08	3.57163	5.21477	5.14605	0.694052	0.694	5.14644	4.26576	0.014797	5.00561	3.47389		Intercept	4.26576	0.181333	23.5245	5.81477e-35	3.9041	4.62742	3.9041	4.62742
	51	9	2015/09	3.59819	5.07733	4.92752	0.730224	0.669	5.37846	4.26576	0.014797	5.02041	3.35865		Time, t	0.014797	0.00431725	3.42742	0.00102424	0.00618652	0.0234075	0.00618652	0.0234075
	52	10	2015/10	3.35309	4.77771	4.70389	0.712834	0.679	4.93828	4.26576	0.014797	5.0352	3.4189
	53	11	2015/11	3.91345	4.63008	4.57994	0.854475	0.823	4.7551	4.26576	0.014797	5.05	4.15615
	54	12	2015/12	4.03344	4.52981	4.50027	0.896265	1	4.03344	4.26576	0.014797	5.0648	5.0648				T-time code indicating time series of months over the 6 years
	55	1	2016/01	4.64073	4.47074	4.47615	1.03677	1.179	3.93616	4.26576	0.014797	5.07959	5.98884		IR per 1000 (Yt) -Under-five diarrhoea Incidence Rate Per 1000 under-five population at risk.
	56	2	2016/02	5.46952	4.48155	4.50955	1.21288	1.343	4.07261	4.26576	0.014797	5.09439	6.84177		MA (12) - 12 month moving average
	57	3	2016/03	6.00296	4.53755	4.53596	1.32342	1.527	3.93121	4.26576	0.014797	5.10919	7.80173		CMA-Centred Moving Average
	58	4	2016/04	6.26129	4.53437	4.53724	1.37998	1.398	4.47875	4.26576	0.014797	5.12399	7.16333		St,It- refers to the seasonal and irregularity (random) components of the original value (IR Per 1000)
	59	5	2016/05	5.2782	4.54012	4.56506	1.15622	1.17	4.51128	4.26576	0.014797	5.13878	6.01238		St-Seasonal Component calculated by taking averaging the value of the specific months of each year.
	60	6	2016/06	4.03014	4.59001	4.6483	0.867012	0.888	4.53844	4.26576	0.014797	5.15358	4.57638		It= Irregularity or random component of the original value
	61	7	2016/07	3.62598	4.7066	4.81453	0.753133	0.676	5.36388	4.26576	0.014797	5.16838	3.49382		Deseasonalize – the value of the original component without seasonality and irregularity components
	62	8	2016/08	4.24356	4.92246	4.96033	0.8555	0.694	6.11464	4.26576	0.014797	5.18317	3.59712		Trend component- which was calculated by linear regression between deseasonalized value and time code which gives the type of equation Y=ax+b, where Y refers the trend component of the original value of IR per 1000, a=slope, and b=y intercept.
	63	9	2016/09	3.56006	4.9982	5.0448	0.705689	0.669	5.32147	4.26576	0.014797	5.19797	3.47744
	64	10	2016/10	3.42209	5.09141	5.12435	0.66781	0.679	5.0399	4.26576	0.014797	5.21277	3.53947
	65	11	2016/11	4.51211	5.15729	5.16701	0.873254	0.823	5.48252	4.26576	0.014797	5.22756	4.30229
	66	12	2016/12	5.43257	5.17674	5.15744	1.05334	1	5.43257	4.26576	0.014797	5.24236	5.24236
	67	1	2017/1	7.23102	5.13815			1.179	6.13318	4.26576	0.014797	5.25716	6.19819
	68	2	2017/2	6.37841				1.343	4.74938	4.26576	0.014797	5.27196	7.08024
	69	3	2017/3	7.12147				1.527	4.6637	4.26576	0.014797	5.28675	8.07287
	70	4	2017/4	7.05187				1.398	5.04426	4.26576	0.014797	5.30155	7.41157
	71	5	2017/5	5.51154				1.17	4.71071	4.26576	0.014797	5.31635	6.22013
	72	6	2017/6	3.56714				0.888	4.01705	4.26576	0.014797	5.33114	4.73406
